# Supplementary material for: Humoral Immunogenicity and Reactogenicity of the Standard ChAdOx1 nCoV-19 Vaccination in Taiwan
Source: Vaccines (Basel). 2022 Feb 17;10(2):312. doi: 10.3390/vaccines10020312 (PMC8874464; doi:10.3390/vaccines10020312)
Supplement: Supplementary file 1 [file vaccines-10-00312-s001.zip]

Archive with 1 entries (1 files):
- vaccines-1579961-supplementary.pdf
